# Supplementary material for: Adaptability and Stability Analyses of Root Yield and Micronutrient Concentrations in Sweetpotato (Ipomoea batatas [L.] Lam.) Genotypes
Source: Plant Environ Interact. 2026 Jun 1;7(3):e70155. doi: 10.1002/pei3.70155 (PMC13239768; doi:10.1002/pei3.70155)
Supplement: Supplementary file 1 — Data S1: Chizhande Data used. [file PEI3-7-e70155-s001.xls]

## Sheet: Combined
Site	Season	Plot	Rep	Trt	TRT Name	NOPS	NOPE	NOCR	Yld(kg)	RF	RS	SKINCOLOR	WED	Vine weight	B-Content(mg/100g)	Iron(Fe ppm)	Zinc (Zn ppm)
Gwebi	1	21	1	12	Beauregard	40	37	54	4300	4	3	7	2	65	7.23	92	23
Gwebi	1	12	1	5	Chigondo	40	40	71	8553	9	5	2	4	34	0.02	59	23
Gwebi	1	4	1	22	Chingovha	40	39	77	10531	6	2	2	3	18	0	69	30
Gwebi	1	14	1	4	Cordner	40	38	35	7040	7	5	7	2	36	4.61	68	30
Gwebi	1	22	1	3	Dube	40	39	52	10233	9	6	2	3	35.1	0.02	59	22
Gwebi	1	11	1	7	Fost	40	38	32	4212	6	3	8	6	28	0	58	25
Gwebi	1	6	1	2	Germany 2	40	39	45	6519	8	3	3	2	24	0.03	35	14
Gwebi	1	20	1	6	Harare	40	40	56	4370	8	6	4	3	14.5	0	114	23
Gwebi	1	9	1	10	Irene	40	39	64	4876	9	3	2	3	28	0	54	25
Gwebi	1	7	1	9	Kau 4	40	37	45	4361	2	3	2	2	22	0.12	61	17
Gwebi	1	16	1	11	Nyekete	40	38	59	4750	8	5	2	2	29.9	0	55	23
Gwebi	1	3	1	13	O-101	40	40	34	5472	3	3	6	1	32	0.12	69	27
Gwebi	1	2	1	14	O-102	40	40	53	4708	8	5	2	4	35.9	6.12	35	17
Gwebi	1	13	1	15	O-103	40	38	64	5120	4	6	3	4	28	12.39	60	21
Gwebi	1	10	1	16	O-104	40	39	28	10039	6	4	4	3	72	10.5	50	24
Gwebi	1	8	1	17	O-105	40	37	55	7179	3	5	10	4	40	7.23	69	28
Gwebi	1	17	1	18	O-106	40	40	50	5687	4	4	7	2	42	7.23	64	23
Gwebi	1	5	1	19	P-201	40	36	110	8191	9	3	10	2	38	12.39	53	20
Gwebi	1	19	1	20	P-202	40	40	31	6164	5	6	4	2	39	12.39	50	26
Gwebi	1	15	1	21	P-203	40	39	49	4800	8	4	4	2	23.5	0	57	26
Gwebi	1	18	1	1	Red-Jewel	40	40	12	1028	3	6	2	2	8.1	0	46	18
Gwebi	1	1	1	8	Shirikadzi	40	39	50	6777	6	2	8	4	33.5	0	142	29
Gwebi	1	25	2	12	Beauregard	40	37	76	5337	4	3	7	2	55	7.23	92	23
Gwebi	1	31	2	5	Chigondo	40	37	82	6400	5	5	2	2	20.7	0.02	59	23
Gwebi	1	34	2	22	Chingovha	40	40	82	8021	1	2	2	2	23	0.01	69	30
Gwebi	1	27	2	4	Cordner	40	40	71	6760	2	5	7	2	56	4.61	68	30
Gwebi	1	24	2	3	Dube	40	38	52	12427	9	6	2	3	35.1	0.02	59	22
Gwebi	1	32	2	7	Fost	40	36	77	9585	6	3	8	0	23	0	58	25
Gwebi	1	41	2	2	Germany 2	40	39	84	8314	8	3	3	3	32	0	35	14
Gwebi	1	26	2	6	Harare	40	39	63	6332	8	6	4	3	14.5	0	114	23
Gwebi	1	42	2	10	Irene	40	40	85	5001	2	3	2	2	20.1	0	54	25
Gwebi	1	40	2	9	Kau 4	40	37	76	4921	6	3	2	5	17.9	0.12	61	17
Gwebi	1	23	2	11	Nyekete	40	40	59	4668	8	5	2	2	29.9	0	55	23
Gwebi	1	43	2	13	O-101	40	40	35	5088	3	3	6	1	49	0	69	27
Gwebi	1	35	2	14	O-102	40	40	81	5086	4	5	2	2	35.9	6.12	35	17
Gwebi	1	33	2	15	O-103	40	40	84	5925	1	6	3	2	28	12.39	60	21
Gwebi	1	30	2	16	O-104	40	39	79	7662	3	4	4	2	70	10.5	50	24
Gwebi	1	39	2	17	O-105	40	37	66	7637	3	5	10	2	43	7.23	69	28
Gwebi	1	38	2	18	O-106	40	39	73	5484	4	4	7	1	42	7.23	64	23
Gwebi	1	44	2	19	P-201	40	39	89	10568	4	3	10	4	38	12.39	53	20
Gwebi	1	37	2	20	P-202	40	40	80	8620	2	6	4	5	35.9	12.39	50	26
Gwebi	1	28	2	21	P-203	40	38	82	4100	2	4	4	3	22.3	0	57	26
Gwebi	1	29	2	1	Red-Jewel	40	39	8	900	1	6	2	3	8.1	0	46	18
Gwebi	1	36	2	8	Shirikadzi	40	39	51	10161	6	2	8	2	33.5	0	142	29
Gwebi	2	14	1	12	Beauregard	40	40	39	8500	4	3	7	2	7	7.23	87	20
Gwebi	2	22	1	5	Chigondo	40	34	56	6000	9	5	2	4	20.7	0.02	54	20
Gwebi	2	5	1	22	Chingovha	40	31	12	7200	6	2	2	3	6	0	64	27
Gwebi	2	6	1	4	Cordner	40	35	20	6500	7	5	7	2	6	3.03	63	27
Gwebi	2	9	1	3	Dube	40	37	37	6200	9	6	2	3	35.1	0	54	19
Gwebi	2	18	1	7	Fost	40	34	17	4740	6	3	8	6	2.3	0	53	22
Gwebi	2	17	1	2	Germany 2	40	40	30	7500	8	3	3	2	11.3	0.03	30	11
Gwebi	2	13	1	6	Harare	40	39	41	5100	8	6	4	3	14.5	0	109	20
Gwebi	2	11	1	10	Irene	40	38	49	7100	9	3	2	3	20.1	0	49	22
Gwebi	2	12	1	9	Kau 4	40	33	30	6500	6	3	2	2	17.9	0	56	14
Gwebi	2	10	1	11	Nyekete	40	40	44	8000	8	5	2	2	29.9	0	50	20
Gwebi	2	7	1	13	O-101	40	34	25	5100	5	7	2	1	23	0.12	64	24
Gwebi	2	16	1	14	O-102	40	35	38	8300	8	5	2	4	35.9	14.37	30	14
Gwebi	2	4	1	15	O-103	40	35	49	9300	4	6	3	4	28	4.61	55	18
Gwebi	2	21	1	16	O-104	40	40	13	5100	6	4	4	3	7	4.61	45	21
Gwebi	2	15	1	17	O-105	40	36	40	5300	3	5	10	4	9.1	14.37	64	25
Gwebi	2	8	1	18	O-106	40	38	35	7200	4	4	7	2	42	4.61	59	20
Gwebi	2	3	1	19	P-201	40	34	62	7700	9	3	10	2	38	5.46	48	17
Gwebi	2	20	1	20	P-202	40	33	16	5400	5	6	4	2	6	12.39	45	23
Gwebi	2	19	1	21	P-203	40	35	34	5800	8	4	4	2	22.3	0	52	23
Gwebi	2	2	1	1	Red-Jewel	40	35	8	1600	3	6	2	2	8.1	0	41	15
Gwebi	2	1	1	8	Shirikadzi	40	40	35	6000	6	2	8	4	33.5	0	137	26
Gwebi	2	33	2	12	Beauregard	40	36	61	7300	4	3	7	2	7	7.23	87	20
Gwebi	2	24	2	5	Chigondo	40	35	67	7800	5	5	2	2	20.7	0	54	20
Gwebi	2	36	2	22	Chingovha	40	34	67	7800	1	2	2	2	6	0	64	27
Gwebi	2	32	2	4	Cordner	40	38	56	7300	2	5	7	2	6	3.03	63	27
Gwebi	2	30	2	3	Dube	40	40	60	7720	1	6	2	4	35.1	0	54	19
Gwebi	2	26	2	7	Fost	40	38	62	5800	6	3	8	0	2.3	0	53	22
Gwebi	2	40	2	2	Germany 2	40	32	69	6050	3	3	3	3	11.3	0	30	11
Gwebi	2	42	2	6	Harare	40	36	48	6050	1	6	4	3	14.5	0	109	20
Gwebi	2	29	2	10	Irene	40	35	70	5500	2	3	2	2	20.1	0	49	22
Gwebi	2	25	2	9	Kau 4	40	31	61	6300	2	3	2	5	17.9	0	56	14
Gwebi	2	35	2	11	Nyekete	40	40	69	8300	1	5	2	2	29.9	0	50	20
Gwebi	2	31	2	13	O-101	40	33	23	6100	5	7	2	1	20	0.12	64	24
Gwebi	2	28	2	14	O-102	40	40	66	6200	4	5	2	2	35.9	14.37	30	14
Gwebi	2	41	2	15	O-103	40	39	69	7700	1	6	3	2	28	4.61	55	18
Gwebi	2	44	2	16	O-104	40	37	64	6200	3	4	4	2	7	4.61	45	21
Gwebi	2	39	2	17	O-105	40	35	51	6800	6	5	10	2	9.1	14.37	64	25
Gwebi	2	43	2	18	O-106	40	34	58	5600	1	4	7	1	42	4.61	59	20
Gwebi	2	34	2	19	P-201	40	36	66	7100	4	3	10	4	38	5.46	48	17
Gwebi	2	27	2	20	P-202	40	34	65	6800	2	6	4	5	6	12.39	45	23
Gwebi	2	37	2	21	P-203	40	33	67	6100	2	4	4	3	22.3	0	52	23
Gwebi	2	38	2	1	Red-Jewel	40	35	6	900	1	6	2	3	8.1	0	41	15
Gwebi	2	23	2	8	Shirikadzi	40	34	36	5250	3	2	8	2	33.5	0	137	26
Harare	1	21	1	12	Beauregard	40	38	30	5500	2	3	7	1	30.6	7.23	88	10
Harare	1	12	1	5	Chigondo	40	38	48	7500	3	5	2	3	18.9	0	62	17
Harare	1	4	1	22	Chingovha	40	37	66	9000	1	2	2	1	34.1	0.02	80	11
Harare	1	14	1	4	Cordner	40	39	45	7000	2	5	7	1	31.1	3.03	51	13
Harare	1	22	1	3	Dube	40	38	51	8500	4	6	2	2	23.1	0	190	14
Harare	1	11	1	7	Fost	40	40	43	7000	3	3	8	5	14.8	0.02	69	12
Harare	1	6	1	2	Germany 2	40	39	67	9000	4	3	3	1	34.3	0.03	44	9
Harare	1	20	1	6	Harare	40	37	36	6000	3	6	4	2	14.3	0.12	67	9
Harare	1	9	1	10	Irene	40	38	42	6000	1	3	2	2	17	0.12	160	15
Harare	1	7	1	9	Kau 4	40	40	42	6000	5	3	2	1	17.4	0.12	64	10
Harare	1	16	1	11	Nyekete	40	40	21	3500	1	5	2	1	23	0	64	14
Harare	1	3	1	13	O-101	40	39	27	4000	5	3	6	1	28.5	0.12	176	11
Harare	1	2	1	14	O-102	40	37	58	5000	3	5	2	3	32	14.37	96	12
Harare	1	13	1	15	O-103	40	40	31	4500	1	6	3	3	26.9	4.92	86	14
Harare	1	10	1	16	O-104	40	38	53	7000	1	4	4	1	26.9	10.5	89	15
Harare	1	8	1	17	O-105	40	38	55	7000	1	5	10	3	23.1	14.37	86	12
Harare	1	17	1	18	O-106	40	40	27	3200	1	4	7	1	39	10.5	143	10
Harare	1	5	1	19	P-201	40	40	72	8000	3	3	10	1	34	14.37	65	10
Harare	1	19	1	20	P-202	40	40	75	5500	2	6	4	1	20.9	12.39	83	15
Harare	1	15	1	21	P-203	40	39	35	5000	2	4	4	1	31.1	0	47	12
Harare	1	18	1	1	Red-Jewel	40	38	13	1400	9	6	2	1	14	0	182	11
Harare	1	1	1	8	Shirikadzi	40	40	52	7000	5	2	8	3	29	0.03	53	10
Harare	1	25	2	12	Beauregard	40	38	23	4500	2	3	7	1	28.9	7.23	88	10
Harare	1	31	2	5	Chigondo	40	40	69	7000	5	5	2	1	20.7	0	62	17
Harare	1	34	2	22	Chingovha	40	39	22	3100	1	2	2	1	36.4	0.01	80	11
Harare	1	27	2	4	Cordner	40	39	64	10000	2	5	7	1	36.4	3.03	51	13
Harare	1	24	2	3	Dube	40	38	75	10000	4	6	2	2	31	0	190	14
Harare	1	32	2	7	Fost	40	39	38	6000	3	3	8	5	18.5	0.02	69	12
Harare	1	41	2	2	Germany 2	40	38	59	7000	3	3	3	2	31.2	0.03	44	9
Harare	1	26	2	6	Harare	40	37	39	4000	3	6	4	2	14.3	0.12	67	9
Harare	1	42	2	10	Irene	40	39	44	4500	2	3	2	1	20.1	0.12	160	15
Harare	1	40	2	9	Kau 4	40	36	70	8200	2	3	2	4	17.9	0.12	64	10
Harare	1	23	2	11	Nyekete	40	40	32	5500	1	5	2	1	20	0	64	14
Harare	1	43	2	13	O-101	40	38	30	4000	3	3	6	1	23.1	0.12	176	11
Harare	1	35	2	14	O-102	40	39	50	3520	4	5	2	1	35.9	14.37	96	12
Harare	1	33	2	15	O-103	40	38	28	3200	1	6	3	1	28	4.92	86	14
Harare	1	30	2	16	O-104	40	40	58	8500	3	4	4	2	32.8	10.5	89	15
Harare	1	39	2	17	O-105	40	36	74	5500	6	5	10	1	32.8	14.37	86	12
Harare	1	38	2	18	O-106	40	40	69	8500	1	4	7	1	42	10.5	143	10
Harare	1	44	2	19	P-201	40	40	111	11500	4	3	10	3	38	14.37	65	10
Harare	1	37	2	20	P-202	40	38	57	9000	2	6	4	4	18.5	12.39	83	15
Harare	1	28	2	21	P-203	40	39	48	6000	2	4	4	1	27.1	0	47	12
Harare	1	29	2	1	Red-Jewel	40	39	6	800	1	6	2	2	13.5	0	182	11
Harare	1	36	2	8	Shirikadzi	40	40	76	5000	3	2	8	1	33.5	0.03	53	10
Harare	2	14	1	12	Beauregard	40	38	46	8100	2	3	7	1	2	7.23	115	11
Harare	2	22	1	5	Chigondo	40	38	48	5150	3	5	2	3	18	0.02	57	9
Harare	2	5	1	22	Chingovha	40	37	34	6300	1	2	2	1	2	0	96	10
Harare	2	6	1	4	Cordner	40	39	34	7000	2	5	7	1	2	3.03	82	11
Harare	2	9	1	3	Dube	40	38	34	6500	4	6	2	2	31	0	63	10
Harare	2	18	1	7	Fost	40	40	32	4750	1	3	8	5	1	0	73	10
Harare	2	17	1	2	Germany 2	40	39	49	7300	4	3	3	1	9	0.03	94	10
Harare	2	13	1	6	Harare	40	37	23	4999	3	6	4	2	11	0	109	11
Harare	2	11	1	10	Irene	40	38	45	8500	1	3	2	2	17	0	59	10
Harare	2	12	1	9	Kau 4	40	40	39	7000	5	3	2	1	14	0	120	10
Harare	2	10	1	11	Nyekete	40	40	43	7500	1	5	2	1	23	0	44	11
Harare	2	7	1	13	O-101	40	39	35	5500	5	7	2	1	21	0.12	183	13
Harare	2	16	1	14	O-102	40	37	52	8200	3	5	2	3	32	14.37	256	21
Harare	2	4	1	15	O-103	40	34	38	7000	1	6	3	3	26	4.61	82	13
Harare	2	21	1	16	O-104	40	38	43	5290	1	4	4	1	6	4.61	318	16
Harare	2	15	1	17	O-105	40	38	49	5500	1	5	10	3	6	14.37	98	12
Harare	2	8	1	18	O-106	40	40	42	8000	1	4	7	1	39	4.61	180	12
Harare	2	3	1	19	P-201	40	39	30	7500	3	3	10	1	34	5.46	127	15
Harare	2	20	1	20	P-202	40	40	46	5350	2	6	4	1	4	12.39	121	11
Harare	2	19	1	21	P-203	40	39	43	5800	2	4	4	1	19	0	157	10
Harare	2	2	1	1	Red-Jewel	40	38	6	1300	9	6	2	1	4	0	89	14
Harare	2	1	1	8	Shirikadzi	40	35	35	6500	5	2	8	3	29	0	160	11
Harare	2	33	2	12	Beauregard	40	40	44	7000	4	3	7	1	7	7.23	109	11
Harare	2	24	2	5	Chigondo	40	40	48	7200	5	5	2	1	20.7	0	70	9
Harare	2	36	2	22	Chingovha	40	39	60	8500	1	2	2	1	6	0	134	11
Harare	2	32	2	4	Cordner	40	37	56	8060	2	5	7	1	6	3.03	59	10
Harare	2	30	2	3	Dube	40	39	53	8100	1	6	2	3	35.1	0	71	9
Harare	2	26	2	7	Fost	40	39	33	6000	1	3	8	1	2.3	0	114	9
Harare	2	40	2	2	Germany 2	40	38	40	6500	3	3	3	2	11.3	0	183	13
Harare	2	42	2	6	Harare	40	40	33	6300	1	6	4	2	14.5	0	63	10
Harare	2	29	2	10	Irene	40	39	47	8000	2	3	2	1	20.1	0	73	10
Harare	2	25	2	9	Kau 4	40	36	41	6500	2	3	2	4	17.9	0	98	8
Harare	2	35	2	11	Nyekete	40	40	59	8500	1	5	2	1	29.9	0	89	14
Harare	2	31	2	13	O-101	40	38	48	7000	3	5	2	1	22	0.12	120	10
Harare	2	28	2	14	O-102	40	39	39	7000	4	5	2	1	35.9	14.37	138	17
Harare	2	41	2	15	O-103	40	38	53	7800	1	6	3	1	28	4.61	82	11
Harare	2	44	2	16	O-104	40	40	48	7750	3	4	4	2	7	4.61	85	11
Harare	2	39	2	17	O-105	40	36	64	8500	6	5	10	1	9.1	14.37	180	12
Harare	2	43	2	18	O-106	40	40	35	6100	1	4	7	1	42	4.61	127	15
Harare	2	34	2	19	P-201	40	40	48	7400	4	3	10	3	38	5.46	82	13
Harare	2	27	2	20	P-202	40	38	37	7000	2	6	4	4	6	12.39	149	12
Harare	2	37	2	21	P-203	40	38	44	6048	2	4	4	2	22.3	0	157	10
Harare	2	38	2	1	Red-Jewel	40	39	9	1000	1	6	2	2	8.1	0	94	10
Harare	2	23	2	8	Shirikadzi	40	40	38	5800	3	2	8	1	33.5	0	60	8
Makoholi	1	21	1	12	Beauregard	40	36	39	5416	2	3	7	1	26.8	7.23	56	25
Makoholi	1	12	1	5	Chigondo	40	40	35	3050	3	5	5	3	28.8	0	53	14
Makoholi	1	4	1	22	Chingovha	40	38	34	7667.32	1	2	2	1	12.7	0.02	56	13
Makoholi	1	14	1	4	Cordner	40	38	34	6212.66	2	5	4	1	9.2	3.03	46	14
Makoholi	1	22	1	3	Dube	40	39	42	6419.75	4	6	2	2	13.3	0	46	16
Makoholi	1	11	1	7	Fost	40	36	41	5107	3	3	8	5	7	0.02	66	15
Makoholi	1	6	1	2	Germany 2	40	38	35	8039.75	4	3	8	1	15.1	0.01	50	19
Makoholi	1	20	1	6	Harare	40	39	7	1040	3	6	4	2	9.4	0	67	18
Makoholi	1	9	1	10	Irene	40	38	24	3414.35	1	3	2	2	14.8	0	48	16
Makoholi	1	7	1	9	Kau 4	40	37	34	4183.81	5	3	2	1	18.4	0	55	14
Makoholi	1	16	1	11	Nyekete	40	37	16	2500	1	5	8	1	7	0	37	14
Makoholi	1	3	1	13	O-101	40	40	38	3333.33	5	3	2	1	4.6	0.12	82	14
Makoholi	1	2	1	14	O-102	40	36	34	10817.2	3	5	2	3	17.2	7.23	80	22
Makoholi	1	13	1	15	O-103	40	39	20	3300	1	6	2	3	33	4.92	0	0
Makoholi	1	10	1	16	O-104	40	38	32	6837.61	1	4	2	1	4.9	7.23	51	23
Makoholi	1	8	1	17	O-105	40	38	34	8101.85	1	5	4	3	13.6	14.37	90	16
Makoholi	1	17	1	18	O-106	40	38	23	3007	1	4	7	1	16.4	7.23	92	15
Makoholi	1	5	1	19	P-201	40	39	31	1015.53	3	3	8	1	5.5	7.23	50	20
Makoholi	1	19	1	20	P-202	40	40	20	2850	2	6	4	1	12.9	7.76	95	22
Makoholi	1	15	1	21	P-203	40	37	18	2990	2	4	4	1	19.9	0	43	17
Makoholi	1	18	1	1	Red-Jewel	40	40	8	900	9	6	2	1	3.2	0	46	20
Makoholi	1	1	1	8	Shirikadzi	40	39	36	5638.7	5	2	8	3	7.97	0	65	18
Makoholi	1	25	2	12	Beauregard	40	35	33	4601.57	2	3	7	1	8.9	7.23	56	25
Makoholi	1	31	2	5	Chigondo	40	38	31	4200	5	5	5	1	11	0	53	14
Makoholi	1	34	2	22	Chingovha	40	39	45	6047	1	2	8	1	17.8	0.01	56	13
Makoholi	1	27	2	4	Cordner	40	37	19	3050	2	5	4	1	20.6	3.03	46	14
Makoholi	1	24	2	3	Dube	40	38	36	5409	4	6	2	2	11	0	46	16
Makoholi	1	32	2	7	Fost	40	37	32	5043	3	3	8	5	5.6	0.02	66	15
Makoholi	1	41	2	2	Germany 2	40	38	37	5345	3	3	5	2	14	0	50	19
Makoholi	1	26	2	6	Harare	40	37	24	2540	3	6	4	2	2.3	0	67	18
Makoholi	1	42	2	10	Irene	40	40	17	2838	2	3	2	1	13.2	0	48	16
Makoholi	1	40	2	9	Kau 4	40	36	44	6814.82	2	3	2	4	23.2	0	55	14
Makoholi	1	23	2	11	Nyekete	40	40	32	4512	1	5	8	1	14.1	0	37	14
Makoholi	1	43	2	13	O-101	40	40	23	3300	3	3	2	1	3.4	0.12	82	14
Makoholi	1	35	2	14	O-102	40	39	22	3259	4	5	4	1	11.3	7.23	80	22
Makoholi	1	33	2	15	O-103	40	40	17	2199.07	1	6	8	1	7.3	4.92	0	0
Makoholi	1	30	2	16	O-104	40	38	47	8395.06	3	4	2	2	11.4	7.23	51	23
Makoholi	1	39	2	17	O-105	40	35	18	3900	6	5	2	1	7.9	14.37	90	16
Makoholi	1	38	2	18	O-106	40	37	45	6500	1	4	7	1	15	7.23	92	15
Makoholi	1	44	2	19	P-201	40	39	56	10645	2	6	2	4	5	7.23	50	20
Makoholi	1	37	2	20	P-202	40	38	46	8358	2	6	2	4	15.3	7.76	95	22
Makoholi	1	28	2	21	P-203	40	38	10	2300	2	4	4	1	19	0	43	17
Makoholi	1	29	2	1	Red-Jewel	40	39	6	900	1	6	4	2	4	0	46	20
Makoholi	1	36	2	8	Shirikadzi	40	39	34	3900	3	2	8	1	40.7	0	65	18
Makoholi	2	14	1	12	Beauregard	40	38	39	7416	2	3	7	1	1	7.23	53	25
Makoholi	2	22	1	5	Chigondo	40	39	35	5050	3	5	5	3	10	0.02	50	14
Makoholi	2	5	1	22	Chingovha	40	39	36	5200	1	2	2	1	1	0	53	13
Makoholi	2	6	1	4	Cordner	40	38	34	5050	2	5	4	1	1	3.03	43	14
Makoholi	2	9	1	3	Dube	40	38	32	5409	4	6	2	2	25	0	43	16
Makoholi	2	18	1	7	Fost	40	40	21	4630	1	3	2	5	0.8	0	63	15
Makoholi	2	17	1	2	Germany 2	40	38	46	6100	4	3	8	1	4	0.03	47	19
Makoholi	2	13	1	6	Harare	40	39	20	4540	3	6	4	2	8	0	64	18
Makoholi	2	11	1	10	Irene	40	36	46	6420	1	3	2	2	11	0	45	16
Makoholi	2	12	1	9	Kau 4	40	40	42	5500	5	3	2	1	9	0	52	14
Makoholi	2	10	1	11	Nyekete	40	38	44	6512	1	5	8	1	19	0	34	14
Makoholi	2	7	1	13	O-101	40	37	32	5020	5	4	2	1	22	0.12	79	14
Makoholi	2	16	1	14	O-102	40	37	43	6230	3	5	2	3	25	14.37	77	22
Makoholi	2	4	1	15	O-103	40	38	27	5300	1	6	2	3	17	4.61	30	17
Makoholi	2	21	1	16	O-104	40	36	30	4970	1	4	2	1	1	4.61	48	23
Makoholi	2	15	1	17	O-105	40	37	37	5100	1	5	4	3	2	14.37	87	16
Makoholi	2	8	1	18	O-106	40	38	33	6400	1	4	7	1	33	4.61	89	15
Makoholi	2	3	1	19	P-201	40	40	37	6100	3	3	8	1	25	5.46	47	20
Makoholi	2	20	1	20	P-202	40	39	24	4850	2	6	4	1	0.9	12.39	92	22
Makoholi	2	19	1	21	P-203	40	40	22	4990	2	4	4	1	12	0	40	17
Makoholi	2	2	1	1	Red-Jewel	40	36	5	250	9	6	2	1	2	0	43	20
Makoholi	2	1	1	8	Shirikadzi	40	39	31	4400	5	2	8	3	19	0	62	18
Makoholi	2	33	2	12	Beauregard	40	40	41	6200	4	3	4	1	1	7.23	53	25
Makoholi	2	24	2	5	Chigondo	40	38	42	6200	5	5	5	1	10	0	50	14
Makoholi	2	36	2	22	Chingovha	40	39	46	6900	1	2	8	1	1	0	53	13
Makoholi	2	32	2	4	Cordner	40	37	44	6500	2	5	2	1	1	3.03	43	14
Makoholi	2	30	2	3	Dube	40	38	37	6900	1	6	2	3	25	0	43	16
Makoholi	2	26	2	7	Fost	40	37	44	5050	3	3	5	2	0.8	0	63	15
Makoholi	2	40	2	2	Germany 2	40	36	37	5200	3	3	5	2	4	0	47	19
Makoholi	2	42	2	6	Harare	40	40	38	5150	1	6	4	2	8	0	64	18
Makoholi	2	29	2	10	Irene	40	39	21	4800	2	3	2	1	11	0	45	16
Makoholi	2	25	2	9	Kau 4	40	35	45	5200	2	3	2	4	9	0	52	14
Makoholi	2	35	2	11	Nyekete	40	39	48	7400	1	5	8	1	19	0	34	14
Makoholi	2	31	2	13	O-101	40	38	36	5300	3	4	2	1	20	0.12	79	14
Makoholi	2	28	2	14	O-102	40	38	38	5400	4	5	4	1	25	14.37	77	22
Makoholi	2	41	2	15	O-103	40	38	46	6650	1	6	8	1	17	4.61	34	13
Makoholi	2	44	2	16	O-104	40	39	36	5800	3	4	2	2	1	4.61	48	23
Makoholi	2	39	2	17	O-105	40	35	37	5900	6	5	2	1	2	14.37	87	16
Makoholi	2	43	2	18	O-106	40	40	22	4800	1	4	7	1	33	4.61	89	15
Makoholi	2	34	2	19	P-201	40	39	47	6800	4	3	7	3	25	5.46	47	20
Makoholi	2	27	2	20	P-202	40	37	45	6000	2	6	2	4	0.9	12.39	92	22
Makoholi	2	37	2	21	P-203	40	38	33	5700	2	4	2	2	12	0	40	17
Makoholi	2	38	2	1	Red-Jewel	40	37	6	500	1	6	4	2	2	0	43	20
Makoholi	2	23	2	8	Shirikadzi	40	40	22	4900	3	2	8	1	19	0	62	18
Marondera	1	21	1	12	Beauregard	40	40	59	10500	2	3	7	1	16.3	7.23	107	24
Marondera	1	12	1	5	Chigondo	40	40	76	8000	3	5	5	3	15	0.02	55	15
Marondera	1	4	1	22	Chingovha	40	40	32	7500	1	2	2	1	16.3	0	133	14
Marondera	1	14	1	4	Cordner	40	39	40	5700	2	5	4	1	15.7	3.03	60	12
Marondera	1	22	1	3	Dube	40	40	57	13400	4	6	2	2	30.1	0	94	11
Marondera	1	11	1	7	Fost	40	37	37	10300	1	3	5	3	15.2	0	79	21
Marondera	1	6	1	2	Germany 2	40	40	50	9700	4	3	8	1	20.7	0.03	110	15
Marondera	1	20	1	6	Harare	40	40	61	5100	3	6	4	2	10.5	0	89	16
Marondera	1	9	1	10	Irene	40	40	69	9600	1	3	2	2	15	0	93	12
Marondera	1	7	1	9	Kau 4	40	40	50	6500	5	3	2	1	12.9	0	95	25
Marondera	1	16	1	11	Nyekete	40	38	64	6000	1	5	8	1	23.9	0	73	11
Marondera	1	3	1	13	O-101	40	40	90	5000	5	7	2	1	21	0.12	71	14
Marondera	1	2	1	14	O-102	40	40	58	6000	3	5	2	3	30	14.37	98	20
Marondera	1	13	1	15	O-103	40	39	69	7600	1	6	2	3	23	4.61	54	13
Marondera	1	10	1	16	O-104	40	38	33	14000	1	4	2	1	15.4	4.61	85	11
Marondera	1	8	1	17	O-105	40	39	60	5500	1	5	4	3	14	14.37	54	14
Marondera	1	17	1	18	O-106	40	40	55	9600	1	4	7	1	38	4.61	175	19
Marondera	1	5	1	19	P-201	40	36	82	5100	3	3	8	1	33	5.46	50	17
Marondera	1	19	1	20	P-202	40	40	36	4600	2	6	4	1	17.1	12.39	51	16
Marondera	1	15	1	21	P-203	40	39	54	5200	2	4	4	1	17	0	34	14
Marondera	1	18	1	1	Red-Jewel	40	39	12	1400	9	6	2	1	15	0	60	15
Marondera	1	1	1	8	Shirikadzi	40	40	55	5200	5	2	8	3	28	0	58	17
Marondera	1	25	2	12	Beauregard	40	36	81	7700	4	3	4	1	13.6	7.23	107	24
Marondera	1	31	2	5	Chigondo	40	37	87	6400	3	5	5	3	15	0	55	15
Marondera	1	34	2	22	Chingovha	40	40	87	8021	1	2	8	1	16	0	133	14
Marondera	1	27	2	4	Cordner	40	39	76	5760	2	5	2	1	15.6	3.03	60	12
Marondera	1	24	2	3	Dube	40	39	57	12427	1	6	2	3	30.1	0	94	11
Marondera	1	32	2	7	Fost	40	37	82	9585	1	3	5	3	14	0	79	21
Marondera	1	41	2	2	Germany 2	40	39	89	8314	3	3	5	2	15.3	0	110	15
Marondera	1	26	2	6	Harare	40	40	68	6332	1	6	4	2	10.5	0	89	16
Marondera	1	42	2	10	Irene	40	40	90	5001	2	3	2	1	15	0	93	12
Marondera	1	40	2	9	Kau 4	40	38	81	4921	2	3	2	4	12.9	0	95	25
Marondera	1	23	2	11	Nyekete	40	40	64	5000	1	5	8	1	23.9	0	73	11
Marondera	1	43	2	13	O-101	40	39	95	5088	5	7	2	1	21.8	0.12	71	14
Marondera	1	35	2	14	O-102	40	40	86	5086	4	5	4	1	30	14.37	98	20
Marondera	1	33	2	15	O-103	40	40	89	6925	1	6	8	1	23	4.61	54	13
Marondera	1	30	2	16	O-104	40	38	84	7662	1	4	2	1	14	4.61	85	11
Marondera	1	39	2	17	O-105	40	39	71	7637	6	5	2	1	15	14.37	54	14
Marondera	1	38	2	18	O-106	40	40	78	8484	1	4	7	1	38	4.61	175	19
Marondera	1	44	2	19	P-201	40	40	86	10568	4	3	7	3	33	5.46	50	17
Marondera	1	37	2	20	P-202	40	39	85	8620	2	6	2	4	24.1	12.39	51	16
Marondera	1	28	2	21	P-203	40	39	87	5100	2	4	2	2	17	0	34	14
Marondera	1	29	2	1	Red-Jewel	40	38	13	1350	1	6	4	2	15.8	0	60	15
Marondera	1	36	2	8	Shirikadzi	40	40	56	10161	3	2	8	1	28	0	58	17
Marondera	2	14	1	12	Beauregard	40	40	50	9148	2	3	7	1	2	7.23	53	25
Marondera	2	22	1	5	Chigondo	40	37	46	5418	3	5	5	3	15	0.02	50	14
Marondera	2	5	1	22	Chingovha	40	37	30	7430	1	2	2	1	2	0	53	13
Marondera	2	6	1	4	Cordner	40	36	35	5758	2	5	4	1	2	3.03	43	14
Marondera	2	9	1	3	Dube	40	38	36	6409	4	6	2	2	30.1	0	43	16
Marondera	2	18	1	7	Fost	40	34	25	4874	1	3	2	5	1	0	63	15
Marondera	2	17	1	2	Germany 2	40	37	38	7849	4	3	8	1	6	0.03	47	19
Marondera	2	13	1	6	Harare	40	36	34	5227	3	6	4	2	10.5	0	64	18
Marondera	2	11	1	10	Irene	40	36	41	7512	1	3	2	2	15	0	45	16
Marondera	2	12	1	9	Kau 4	40	40	40	7007	5	3	2	1	12.9	0	52	14
Marondera	2	10	1	11	Nyekete	40	37	39	7753	1	5	8	1	23.9	0	34	14
Marondera	2	7	1	13	O-101	40	35	33	5200	5	7	2	1	20	0.12	79	14
Marondera	2	16	1	14	O-102	40	37	44	8416	3	5	2	3	30	14.37	77	22
Marondera	2	4	1	15	O-103	40	38	33	7754	1	6	2	3	23	4.61	30	17
Marondera	2	21	1	16	O-104	40	40	32	5303	1	4	2	1	3	4.61	48	23
Marondera	2	15	1	17	O-105	40	33	38	6039	1	5	4	3	4	14.37	87	16
Marondera	2	8	1	18	O-106	40	34	45	7300	1	4	7	1	38	4.61	89	15
Marondera	2	3	1	19	P-201	40	35	31	7619	3	3	8	1	33	5.46	47	20
Marondera	2	20	1	20	P-202	40	35	33	5415	2	6	4	1	2	12.39	92	22
Marondera	2	19	1	21	P-203	40	34	36	6280	2	4	4	1	17	0	40	17
Marondera	2	2	1	1	Red-Jewel	40	33	11	900	9	6	2	1	3.1	0	43	20
Marondera	2	1	1	8	Shirikadzi	40	34	22	4571	5	2	8	3	28	0	62	18
Marondera	2	33	2	12	Beauregard	40	32	42	7517	4	3	4	1	2	7.23	53	25
Marondera	2	24	2	5	Chigondo	40	38	48	8212	5	5	5	1	15	0	50	14
Marondera	2	36	2	22	Chingovha	40	40	39	8832	1	2	8	1	2	0	53	13
Marondera	2	32	2	4	Cordner	40	34	45	7899	2	5	2	1	2	3.03	43	14
Marondera	2	30	2	3	Dube	40	39	43	8063	1	6	2	3	30.1	0	43	16
Marondera	2	26	2	7	Fost	40	36	38	6100	1	3	2	5	1	0	63	15
Marondera	2	40	2	2	Germany 2	40	38	38	6129	3	3	5	2	6	0	47	19
Marondera	2	42	2	6	Harare	40	31	35	6422	1	6	4	2	10.5	0	64	18
Marondera	2	29	2	10	Irene	40	33	37	5619	2	3	2	1	15	0	45	16
Marondera	2	25	2	9	Kau 4	40	35	39	6732	2	3	2	4	12.9	0	52	14
Marondera	2	35	2	11	Nyekete	40	40	41	8813	1	5	8	1	23.9	0	34	14
Marondera	2	31	2	13	O-101	40	35	37	6553	3	7	2	1	22	0.12	79	14
Marondera	2	28	2	14	O-102	40	38	39	6176	4	5	4	1	30	14.37	77	22
Marondera	2	41	2	15	O-103	40	39	49	8067	1	6	8	1	23	4.61	34	13
Marondera	2	44	2	16	O-104	40	38	44	8821	3	4	2	2	3	4.61	48	23
Marondera	2	39	2	17	O-105	40	33	43	7150	6	5	2	1	4	14.37	87	16
Marondera	2	43	2	18	O-106	40	33	35	6300	1	4	7	1	38	4.61	89	15
Marondera	2	34	2	19	P-201	40	38	38	7214	4	3	7	3	33	5.46	47	20
Marondera	2	27	2	20	P-202	40	38	40	7244	2	6	2	4	2	12.39	92	22
Marondera	2	37	2	21	P-203	40	38	37	6248	2	4	2	2	17	0	40	17
Marondera	2	38	2	1	Red-Jewel	40	31	15	1150	1	6	4	2	3.1	0	43	20
Marondera	2	23	2	8	Shirikadzi	40	40	42	5354	3	2	8	1	28	0	62	18
